# Supplementary material for: 4-Methylumebelliferone Enhances Radiosensitizing Effects of Radioresistant Oral Squamous Cell Carcinoma Cells via Hyaluronan Synthase 3 Suppression
Source: Cells. 2022 Nov 25;11(23):3780. doi: 10.3390/cells11233780 (PMC9741296; doi:10.3390/cells11233780)
Supplement: Supplementary file 1 [file cells-11-03780-s001.zip]

Archive with 1 entries (1 files):
- cells-2005014-supplementary.pdf
